# Supplementary material for: The influence of social value and self-congruity on interpersonal connections in virtual social networks by Gen-Y tourists
Source: PLoS One. 2019 Jun 11;14(6):e0217758. doi: 10.1371/journal.pone.0217758 (PMC6559657; doi:10.1371/journal.pone.0217758)
Supplement: S1 File — (XLSX) [file pone.0217758.s001.xlsx]

## Sheet: Hoja1
Number	SATIS 1	SATIS 2	SATIS 3	Self-Cong1	Self-Cong2	Self-Cong3	Self-Cong4	Social-Val1	Social-Val2	Social-Val3	ISNCC 1	ISNCC 2	ISNCC 3	ISNCC 4	IC 1	IC 2	IC 3	IC 4	ISNBI 1	ISNBI 2	ISNBI 3
1	6	6	6	6	3	4	5	4	5	5	3	1	3	1	3	1	1	1	1	1	1
2	7	4	5	7	6	4	6	7	7	6	6	5	6	2	1	1	1	1	5	6	6
3	6	6	6	5	6	5	5	5	6	5	5	5	5	3	3	3	3	3	5	6	5
4	3	2	5	3	2	2	2	2	3	4	1	3	3	4	6	7	6	7	4	3	6
5	4	3	6	4	3	3	3	3	4	5	1	4	4	4	7	7	7	7	5	5	4
6	7	7	7	7	3	6	7	7	7	4	4	4	5	5	4	7	7	7	5	5	4
7	4	4	5	4	4	5	6	4	4	3	1	3	4	3	5	4	5	4	1	2	2
8	7	6	5	4	3	2	1	2	3	4	5	5	5	6	6	3	5	7	2	5	5
9	5	6	4	4	5	3	5	4	3	3	6	5	5	4	5	2	1	6	2	4	5
10	5	6	4	5	6	5	4	5	4	5	4	4	5	3	6	4	5	3	6	4	5
11	6	7	7	5	2	5	7	7	7	7	6	7	7	7	7	7	7	6	6	4	5
12	7	7	7	5	3	4	7	6	6	7	5	4	3	4	4	4	4	2	6	5	3
13	5	5	7	7	4	3	7	4	5	6	6	6	6	6	7	7	7	7	4	4	3
14	6	5	6	6	6	7	7	7	6	4	5	6	4	5	1	1	1	1	4	4	5
15	7	4	4	4	4	6	6	4	3	6	7	7	6	4	1	1	1	1	5	4	4
16	7	4	7	2	7	1	4	4	5	7	3	6	1	7	2	1	1	3	4	7	4
17	6	5	5	6	4	5	5	1	1	7	7	5	7	7	7	7	7	7	7	7	7
18	6	6	6	2	3	5	5	5	6	6	5	7	4	3	2	1	1	2	1	2	2
19	7	7	7	4	1	4	6	6	6	7	6	7	5	4	3	2	1	3	1	2	2
20	7	7	7	5	4	4	6	6	6	7	5	7	4	4	3	2	2	2	1	2	2
21	4	5	5	6	5	6	6	6	4	7	6	7	7	7	7	7	7	6	7	6	7
22	6	6	6	5	7	5	5	5	7	6	6	5	4	4	5	4	4	6	4	5	4
23	4	3	6	3	5	1	4	7	7	1	2	4	2	7	1	3	7	2	2	5	2
24	7	7	7	7	3	2	4	4	7	7	7	7	7	1	1	1	7	7	3	7	7
25	5	2	4	5	6	3	6	5	6	4	7	7	7	7	1	1	1	1	6	6	7
26	7	7	7	7	7	7	7	7	7	7	6	6	3	4	1	1	1	1	6	5	4
27	6	6	5	7	7	7	6	5	6	6	4	5	4	5	5	6	5	5	5	5	5
28	7	7	7	5	6	6	6	3	4	4	3	6	4	5	5	5	4	6	3	4	5
29	7	6	6	6	4	7	7	6	5	6	6	6	3	1	6	6	6	6	6	6	6
30	5	4	5	6	7	4	5	4	4	6	7	6	5	4	1	1	1	1	5	6	6
31	6	7	7	7	5	4	7	2	6	3	7	7	4	2	1	1	1	1	4	6	4
32	5	4	5	4	5	6	4	6	6	7	5	5	4	4	4	4	4	4	5	6	6
33	4	5	5	3	4	1	3	5	3	3	1	1	1	1	1	1	1	1	4	3	7
34	2	3	4	3	4	4	3	2	4	5	6	1	1	1	1	1	1	1	4	3	3
35	7	7	7	7	7	6	5	5	5	5	6	5	7	4	1	1	1	1	5	6	6
36	6	7	7	6	6	2	5	3	4	6	7	7	6	4	5	1	1	2	5	5	5
37	7	6	6	6	6	7	5	5	5	6	5	4	5	7	6	6	6	6	4	4	4
38	5	4	5	3	4	5	4	5	4	4	7	5	6	7	3	1	1	4	4	2	3
39	6	5	7	5	3	4	4	6	5	5	5	3	4	5	5	5	5	6	5	6	5
40	6	7	5	4	6	5	6	7	6	7	6	7	6	6	6	5	6	6	6	6	6
41	7	6	5	5	6	4	4	5	5	4	5	4	2	2	2	2	2	2	4	7	5
42	6	5	7	6	6	4	3	4	5	7	5	4	5	6	1	1	1	1	6	6	5
43	6	6	6	6	6	7	7	6	5	6	7	6	6	6	6	6	5	5	6	6	5
44	7	6	7	6	7	7	7	4	4	4	5	5	3	7	3	3	4	3	3	4	6
45	7	7	7	7	6	5	5	4	4	5	4	7	1	7	4	1	1	1	4	6	4
46	5	5	7	3	7	7	6	7	7	2	7	7	7	7	4	1	1	2	3	4	1
47	7	7	7	5	6	7	7	6	6	6	4	5	5	4	7	6	6	6	5	6	5
48	6	7	4	5	7	6	6	5	6	6	7	7	7	7	2	1	1	1	5	6	7
49	7	6	6	6	5	6	5	7	6	5	2	2	3	3	3	5	5	5	4	5	4
50	6	6	6	6	3	4	5	4	5	5	3	1	3	1	3	1	1	1	1	1	1
51	7	4	5	7	6	4	6	7	7	6	6	5	6	2	1	1	1	1	5	6	6
52	6	6	6	5	6	5	5	5	6	5	5	5	5	4	4	4	4	4	5	6	5
53	4	3	6	4	3	3	3	3	4	5	1	4	4	4	7	7	7	7	5	5	4
54	7	7	7	7	3	6	7	7	7	4	4	5	5	4	4	7	7	7	5	5	4
55	4	4	5	3	3	4	6	4	4	3	1	3	4	3	5	4	5	4	1	2	2
56	7	6	6	5	5	4	5	6	7	7	5	5	5	6	6	4	5	7	3	5	5
57	6	6	4	4	5	3	5	4	2	2	6	5	5	4	5	2	1	6	2	4	4
58	5	6	4	5	6	5	4	5	4	5	5	5	5	3	6	4	5	3	5	4	5
59	6	7	7	5	2	5	7	7	7	7	2	3	6	7	7	7	7	6	5	4	5
60	7	7	7	6	3	5	7	6	6	7	5	6	7	5	5	5	5	7	7	5	3
61	5	5	7	7	4	3	7	4	5	6	2	2	2	2	3	3	3	4	4	4	5
62	6	5	6	6	6	7	7	7	6	4	5	6	3	5	2	2	1	2	4	4	6
63	7	4	4	4	4	6	6	4	3	7	7	7	6	4	2	1	1	1	5	4	4
64	7	4	7	2	7	1	5	5	6	7	4	7	2	7	2	2	1	3	3	7	5
65	7	5	5	6	4	5	5	1	1	7	7	6	7	7	7	7	7	7	7	7	7
66	6	6	6	2	3	5	5	5	6	6	5	7	4	3	2	1	1	2	2	3	3
67	7	7	7	4	1	4	6	6	6	7	6	7	5	4	2	2	2	3	1	2	2
68	7	7	7	4	3	7	7	7	6	6	5	7	4	4	3	1	1	2	2	3	3
69	7	6	6	6	3	7	7	5	4	5	6	6	3	1	6	6	6	6	6	6	6
70	5	4	5	6	7	4	5	4	4	6	7	6	5	4	2	2	2	2	5	6	6
71	6	7	7	7	5	4	7	2	7	3	7	7	4	2	1	1	1	1	4	6	4
72	5	4	5	4	5	6	4	6	6	7	5	5	4	4	4	4	4	4	5	6	6
73	4	5	5	3	4	1	3	5	2	3	3	2	2	2	3	2	2	2	4	3	7
74	2	3	4	3	4	4	3	2	4	5	6	7	6	5	5	7	7	7	7	6	6
75	7	7	7	7	7	6	5	5	5	5	6	5	7	4	1	1	1	1	5	6	6
76	6	7	7	6	6	2	5	2	4	5	7	7	6	5	5	1	1	3	5	5	5
77	5	4	5	3	4	6	4	6	4	4	7	5	6	7	2	1	1	2	4	2	32
78	7	5	5	5	6	4	4	5	5	3	6	5	3	3	3	3	3	3	5	7	6
79	6	5	6	5	3	3	3	6	5	5	5	3	4	5	5	5	5	6	5	6	5
80	6	7	5	4	6	5	6	6	7	7	6	7	6	6	6	5	6	6	6	6	6
81	7	6	6	6	6	7	5	5	5	6	5	4	5	7	6	6	6	6	4	4	4
82	6	5	7	6	6	4	3	4	5	7	5	4	5	6	1	1	1	1	6	6	5
83	6	6	6	6	6	7	7	6	5	6	7	6	6	6	5	5	5	6	6	6	5
84	7	6	7	6	7	7	7	4	4	4	5	5	2	7	3	3	4	3	3	4	6
85	7	7	7	7	6	5	5	4	4	5	4	7	7	7	4	1	1	1	4	5	4
86	6	6	7	4	7	7	7	7	7	7	7	7	7	4	4	1	1	1	3	4	1
87	7	7	7	5	6	7	7	6	6	6	4	5	5	4	7	6	6	6	5	6	5
88	6	7	4	5	7	6	6	5	6	6	7	7	7	7	2	1	1	1	5	6	7
89	7	6	6	6	5	6	5	7	6	5	7	7	7	7	7	6	6	6	4	5	4
90	6	6	6	5	7	5	5	5	7	6	6	5	4	4	5	4	4	6	4	5	4
91	4	3	6	3	5	2	4	7	1	3	2	4	2	7	1	3	7	2	2	5	2
92	7	7	7	7	3	2	4	4	7	7	7	7	7	1	1	1	7	7	2	6	7
93	5	2	4	5	6	3	6	5	6	4	7	7	7	6	1	1	1	1	6	6	7
94	7	7	7	7	7	7	7	7	7	7	5	5	3	4	1	1	1	1	6	5	4
95	6	6	5	7	7	7	6	5	6	6	4	5	4	5	5	6	5	5	5	5	5
96	7	7	7	5	6	5	5	3	4	4	3	6	4	5	4	5	4	6	3	4	5
97	7	4	5	4	6	5	5	5	4	5	6	5	4	3	1	4	1	1	7	6	5
98	5	5	5	6	5	6	5	5	5	6	5	5	5	6	5	5	6	5	5	5	6
99	5	4	6	5	7	4	4	3	5	5	1	4	5	4	4	1	1	6	3	6	7
100	7	7	5	5	5	5	5	4	4	5	5	4	3	4	1	1	1	1	5	5	5
101	7	7	5	5	5	5	5	4	4	5	5	4	4	3	4	1	1	1	5	5	5
102	6	4	6	6	6	6	6	5	5	5	4	4	5	4	2	2	1	1	5	6	5
103	7	7	7	7	4	6	7	1	1	7	4	4	5	1	1	1	1	1	4	5	5
104	6	4	6	5	6	6	7	4	5	5	4	3	3	1	1	1	1	1	2	2	3
105	6	7	7	7	7	7	7	3	7	7	1	3	1	3	5	5	1	5	7	7	7
106	5	5	5	6	6	7	7	5	6	5	5	5	5	5	6	6	6	7	5	4	4
107	7	5	5	6	6	4	4	1	1	5	6	6	1	1	1	1	1	1	5	4	1
108	5	5	5	5	4	4	5	4	4	4	6	6	6	7	6	5	2	4	1	1	2
109	5	5	5	6	6	4	3	6	3	5	4	4	5	5	5	6	4	6	4	4	4
110	5	5	5	3	4	4	6	6	5	5	6	6	5	6	4	6	4	5	4	5	4
111	7	6	6	6	6	2	6	4	4	6	6	4	3	2	4	4	2	5	7	7	6
112	5	6	6	6	5	4	5	4	4	6	4	5	1	5	5	1	1	5	4	4	5
113	7	7	6	6	6	6	6	4	4	5	3	4	1	5	4	2	6	4	4	3	3
114	7	6	5	6	7	6	5	4	4	5	7	4	5	4	7	6	6	6	5	6	6
115	6	5	5	6	4	4	4	4	4	6	5	6	5	3	4	1	3	5	3	3	3
116	1	1	6	6	5	5	6	5	5	6	5	4	4	4	1	1	1	1	5	5	5
117	5	5	5	5	5	5	5	5	5	5	4	3	3	3	1	1	1	1	4	4	4
118	5	5	7	5	5	5	5	5	5	5	5	6	4	3	3	3	3	3	4	6	6
119	7	6	6	6	4	5	5	5	5	7	5	4	1	1	1	4	4	1	7	5	5
120	6	7	6	6	5	5	5	3	3	5	6	5	4	3	3	3	2	4	3	4	4
121	6	5	7	5	7	7	7	3	5	7	6	6	6	3	1	1	1	1	3	5	4
122	6	3	6	4	1	3	5	1	1	5	7	4	6	1	1	1	1	1	7	7	7
123	7	6	7	7	7	6	6	7	6	6	4	3	1	4	7	7	7	7	4	4	5
124	5	4	5	4	7	4	5	4	6	5	5	5	4	4	5	4	4	5	4	5	4
125	5	5	4	4	5	4	5	4	5	6	5	5	4	4	4	5	3	5	5	5	4
126	6	5	6	7	4	5	7	5	5	7	7	6	5	4	5	6	6	5	6	6	6
127	6	4	5	5	5	6	4	4	4	6	7	6	6	6	7	6	7	7	7	7	7
128	7	7	5	5	5	5	5	4	4	5	5	4	3	4	1	1	1	1	5	5	5
129	7	7	5	5	5	5	5	4	4	4	5	4	4	3	4	2	1	1	5	5	5
130	6	4	6	6	5	6	6	6	6	5	4	4	5	4	3	3	1	1	5	6	5
131	7	7	7	7	5	6	7	1	1	7	4	4	5	6	1	1	1	1	4	5	5
132	6	4	6	5	6	6	7	4	5	5	4	3	3	1	1	1	1	1	5	5	6
133	6	4	6	5	6	6	7	4	5	5	4	3	3	1	1	1	1	1	6	6	7
134	6	7	7	7	7	7	7	3	7	7	7	5	7	5	5	5	1	3	7	7	7
135	5	5	5	6	6	7	7	6	5	7	5	5	5	6	6	6	5	7	5	4	4
136	7	5	5	6	6	4	4	1	1	5	6	6	1	1	1	1	1	1	5	4	1
137	5	5	5	5	4	4	5	4	4	4	6	6	6	7	6	5	2	4	1	1	2
138	5	5	5	6	6	3	6	3	5	6	4	4	5	5	5	6	4	6	4	4	4
139	5	5	5	4	4	6	6	5	5	4	6	6	5	6	4	6	4	6	4	5	4
140	7	6	6	6	6	2	6	4	4	6	6	4	3	2	4	4	2	5	7	7	6
141	5	6	6	6	5	5	5	4	4	6	4	5	1	5	5	1	1	5	4	5	5
142	7	6	5	6	7	6	5	4	4	5	7	4	5	4	7	6	6	7	6	5	6
143	6	5	5	6	4	4	4	4	4	6	5	6	5	3	4	1	3	5	5	5	5
144	1	1	6	6	5	5	6	5	5	6	5	4	4	4	1	1	1	1	5	5	5
145	4	4	5	5	5	5	5	5	5	5	4	3	3	3	1	1	1	1	4	4	4
146	5	5	7	5	5	5	5	5	5	5	5	7	4	2	2	2	2	2	4	5	5
147	7	6	6	6	4	5	4	5	5	7	5	4	1	1	1	3	3	1	7	5	5
148	6	7	6	6	4	4	4	3	3	5	6	5	4	3	3	3	2	3	3	4	4
149	6	5	7	6	7	7	4	7	5	7	6	5	6	3	1	1	1	1	3	5	4
150	6	3	6	4	1	3	5	1	1	5	7	4	5	1	1	1	1	1	1	1	2
151	7	6	7	7	7	6	6	7	6	6	6	5	4	7	7	7	7	4	4	4	5
152	5	4	5	4	7	4	5	5	4	6	5	5	4	4	5	4	4	5	4	5	4
153	7	7	6	6	6	6	6	6	4	4	3	4	1	5	4	1	6	4	4	3	3
154	5	5	4	4	5	4	5	4	6	5	5	5	4	4	4	5	3	5	5	5	4
155	6	5	6	7	4	6	7	5	5	7	7	6	5	4	5	6	6	5	5	5	5
156	6	5	6	5	6	6	6	6	6	6	7	6	6	2	2	1	1	2	3	4	4
157	6	5	6	5	6	6	6	6	6	6	7	6	6	2	2	1	1	1	3	4	4
158	6	6	6	6	6	6	6	6	6	6	3	5	2	4	2	1	1	1	3	1	1
159	6	4	6	5	5	5	6	4	4	6	5	4	4	4	1	1	1	1	5	5	5
160	7	5	5	7	6	6	6	6	6	6	7	7	6	5	4	4	4	4	4	1	1
161	5	5	6	5	5	6	6	5	5	5	5	5	4	4	5	5	4	4	5	5	6
162	6	7	6	5	4	4	6	3	3	6	7	5	6	3	6	4	3	4	5	5	5
163	7	6	6	7	4	5	7	4	3	4	5	7	7	7	7	7	7	7	6	6	6
164	6	6	7	7	6	6	4	6	4	5	4	5	5	4	5	6	4	6	5	6	5
165	6	5	6	6	6	5	6	5	6	4	7	6	7	3	6	4	6	5	6	5	7
166	6	5	5	6	5	6	6	1	5	6	7	5	4	4	5	5	5	6	5	6	6
167	6	7	6	5	5	4	5	5	6	5	5	5	5	6	5	6	6	7	5	6	6
168	7	7	7	4	6	2	2	3	2	2	5	4	4	4	3	3	3	5	1	1	1
169	6	6	5	7	5	4	4	4	7	5	5	6	7	5	6	7	5	6	6	4	5
170	2	3	2	4	5	6	4	6	5	3	3	4	5	6	7	5	4	6	1	4	5
171	6	6	7	5	5	5	3	1	1	6	7	5	5	3	6	6	4	5	4	5	5
172	7	7	7	7	7	5	5	4	5	5	7	4	6	6	6	6	5	6	3	3	3
173	5	5	4	6	5	5	5	4	5	4	7	7	7	6	6	7	6	3	6	6	4
174	7	7	7	7	4	6	6	5	6	7	6	7	4	6	6	7	6	5	5	5	5
175	6	7	5	6	4	5	4	5	5	5	5	5	4	4	5	5	4	6	5	4	5
176	5	4	4	5	5	6	6	4	5	3	4	5	5	5	4	4	5	5	2	3	3
177	5	5	4	4	5	4	5	4	5	6	5	5	5	4	4	5	4	4	5	5	4
178	6	5	6	5	6	6	6	6	6	6	7	6	6	2	2	2	1	2	3	4	4
179	6	5	6	5	6	6	6	6	6	6	7	6	6	2	2	1	1	1	2	4	4
180	7	7	7	7	7	7	7	7	7	7	6	5	7	4	1	1	1	1	6	7	7
181	6	4	6	5	5	5	6	4	4	6	5	4	4	4	1	1	1	1	5	5	5
182	7	5	5	7	6	6	6	6	6	6	7	7	6	5	4	4	4	4	4	7	7
183	5	5	6	5	5	6	6	5	5	5	4	4	3	3	5	5	3	3	5	5	6
184	6	7	6	5	4	4	6	3	3	6	7	6	6	2	6	4	4	4	6	6	6
185	7	6	6	7	4	6	7	4	3	4	6	7	6	5	1	1	1	1	6	6	6
186	6	6	7	7	5	5	5	6	4	5	4	5	5	4	5	6	4	5	5	6	5
187	5	4	5	5	5	4	5	4	5	3	7	6	7	2	6	4	6	5	6	5	6
188	6	5	5	6	5	6	6	3	4	6	7	4	4	4	5	5	5	7	5	6	6
189	6	7	6	5	5	4	5	5	7	5	5	5	5	6	5	6	6	7	5	6	6
190	7	7	7	4	6	2	2	3	2	2	5	4	4	4	3	3	3	4	1	1	1
191	6	6	5	7	5	4	4	4	4	7	5	6	7	5	6	7	5	6	6	4	5
192	2	3	2	3	5	5	4	6	5	3	3	4	5	6	7	5	4	6	2	4	5
193	6	6	7	5	5	5	3	1	1	6	7	6	6	3	6	6	4	5	4	5	5
194	7	7	7	7	7	5	5	4	5	5	7	4	6	6	6	7	5	6	4	4	4
195	5	5	4	6	5	5	5	4	4	5	7	7	7	6	6	7	6	3	6	6	4
196	7	7	7	7	4	6	6	5	6	7	6	7	4	6	6	7	6	5	6	6	6
197	6	7	5	6	4	5	4	6	6	6	5	5	4	4	5	4	4	6	5	4	5
198	5	5	4	4	5	4	5	4	5	6	6	6	5	5	6	5	5	5	5	5	4
199	6	6	6	6	6	6	6	6	6	6	7	4	6	7	2	2	2	2	4	7	7
200	5	5	5	5	3	5	4	4	2	4	5	4	4	3	1	1	1	1	3	3	4
201	7	6	6	5	6	4	4	3	2	3	6	4	1	1	1	1	1	1	1	1	1
202	5	5	5	5	5	5	4	4	4	4	7	6	5	5	1	1	1	1	3	3	4
203	5	5	5	5	4	5	4	4	3	4	5	4	4	2	1	1	1	2	2	3	3
204	5	5	5	5	4	5	4	4	3	4	5	4	4	2	1	1	1	1	3	3	4
205	3	5	6	7	4	4	6	6	5	6	7	7	6	7	4	4	4	4	6	6	6
206	3	6	6	7	4	4	7	7	5	7	6	6	6	6	3	3	3	4	7	7	7
207	3	6	6	6	4	4	6	6	6	6	7	7	7	7	5	5	4	5	7	7	7
208	3	5	7	7	4	4	5	5	4	6	7	6	6	6	5	5	5	6	5	5	5
209	3	5	6	7	4	4	6	6	5	6	7	7	7	7	4	4	4	4	6	6	6
210	4	5	6	7	4	4	6	6	5	6	7	7	7	7	5	4	3	4	6	6	6
211	7	7	7	4	6	7	4	4	4	6	6	4	4	5	3	3	5	5	7	7	7
212	7	7	7	5	6	7	3	3	3	5	7	5	5	6	4	4	5	5	7	7	7
213	6	6	6	3	5	5	6	3	3	3	5	4	4	5	2	2	3	3	6	6	6
214	6	5	4	4	5	5	3	3	3	7	7	7	7	7	7	4	4	5	7	7	6
215	5	3	5	5	3	3	4	3	3	3	3	5	3	3	3	5	3	3	3	5	5
216	7	7	6	6	5	5	6	6	6	7	6	6	5	6	5	5	5	5	5	5	5
217	6	6	5	5	5	4	7	4	4	5	4	7	4	6	4	2	5	5	5	4	4
218	5	6	5	4	4	5	4	4	5	7	1	4	2	1	4	4	4	5	3	3	3
219	5	4	5	6	4	4	5	3	2	3	6	7	4	5	1	4	2	5	2	6	5
220	6	6	6	5	4	6	6	5	5	4	5	4	3	5	5	4	4	4	3	3	3
221	6	6	6	7	6	5	5	5	5	6	2	2	2	2	2	4	6	6	1	1	1
222	7	7	7	7	6	7	7	5	5	4	5	6	4	6	6	6	4	5	4	5	4
223	7	7	7	5	5	4	4	1	4	7	4	4	1	3	5	5	2	2	4	4	3
224	5	4	4	5	3	3	4	4	3	6	4	7	6	5	6	3	3	4	4	4	4
225	7	4	6	6	7	5	7	6	7	5	5	4	3	1	3	3	3	3	3	3	2
226	6	6	6	4	3	4	5	4	6	4	5	4	4	4	5	3	3	4	5	5	6
227	7	7	7	5	7	5	5	4	5	7	7	5	5	1	5	7	4	5	5	5	4
228	7	5	6	5	5	6	5	2	4	6	5	4	2	4	1	1	1	1	2	3	4
229	6	7	6	6	7	7	7	6	7	7	7	4	7	4	1	1	1	1	7	5	4
230	7	7	6	7	4	5	6	7	7	7	5	7	3	5	1	1	1	1	4	3	3
231	6	6	5	5	4	5	4	4	4	6	3	4	6	1	1	1	1	1	1	5	2
232	6	5	6	6	5	5	5	3	3	4	4	4	2	4	5	3	3	4	4	4	4
233	7	7	7	7	7	7	7	5	4	7	7	6	3	2	1	1	1	1	6	5	1
234	7	7	7	7	7	7	7	7	7	7	7	7	7	7	7	7	7	7	6	6	5
235	6	6	6	6	6	5	5	6	6	5	5	4	3	4	3	3	3	3	5	5	4
236	7	6	7	7	5	6	6	5	7	7	4	6	7	7	7	5	5	7	3	4	4
237	7	6	6	5	4	5	6	4	4	5	6	4	4	4	1	1	1	1	3	3	3
238	6	6	6	5	3	3	4	1	1	5	5	4	3	2	2	1	1	1	3	3	5
239	3	4	3	3	2	2	2	4	3	4	4	2	1	3	3	3	3	3	3	4	5
240	7	6	6	6	4	4	5	4	4	5	5	5	4	4	2	2	2	2	5	5	5
241	7	6	7	7	7	7	7	7	7	7	7	7	5	7	7	5	5	5	5	5	5
242	7	5	5	5	6	5	5	5	5	6	4	6	5	5	6	4	4	6	3	3	3
243	5	5	6	4	4	5	4	6	6	4	6	4	6	2	1	1	1	1	6	6	5
244	6	5	6	6	6	5	6	5	4	7	6	6	7	7	2	1	2	2	4	6	6
245	7	7	7	6	6	6	6	6	7	7	7	7	7	7	6	5	6	7	7	7	7
246	7	5	6	4	4	4	5	6	2	4	5	3	3	1	1	2	1	1	2	2	2
247	6	7	5	5	4	5	5	4	4	5	4	4	3	2	1	1	1	1	4	1	6
248	5	5	4	4	5	5	4	6	5	3	5	4	5	5	4	5	6	5	5	4	6
249	7	5	6	4	5	4	5	4	6	6	4	4	4	4	5	3	3	3	4	5	4
250	5	4	5	6	6	4	5	3	2	6	5	5	5	2	4	2	1	5	2	5	4
251	7	7	7	7	5	5	6	1	2	7	5	4	3	7	1	7	4	5	1	1	1
252	7	5	5	5	7	5	5	4	4	5	5	4	5	4	1	1	1	4	1	2	1
253	4	4	5	3	6	5	3	2	2	4	3	3	4	2	3	5	6	3	3	4	5
254	6	4	5	7	7	7	7	5	4	5	5	5	3	7	1	1	1	1	7	7	7
255	7	6	6	6	5	4	4	1	1	4	4	4	4	3	3	3	3	3	3	3	3
256	7	7	7	2	3	6	6	1	1	7	4	4	5	4	6	5	3	3	3	5	3
257	7	5	6	4	1	2	5	1	1	2	1	2	1	3	4	5	2	3	4	4	4
258	7	5	7	5	4	5	5	5	4	6	7	6	3	7	2	4	2	2	5	4	4
259	5	5	6	4	4	5	6	4	4	5	5	5	4	4	3	2	2	2	3	2	2
260	7	7	7	5	7	7	4	4	4	5	7	5	5	5	3	3	4	4	7	7	7
261	7	7	7	5	6	7	4	4	4	5	7	6	6	6	4	4	5	5	6	6	7
262	7	7	7	7	4	6	7	4	4	4	6	4	4	6	4	4	5	5	7	7	7
263	6	6	6	6	5	6	7	5	5	5	7	5	5	5	3	3	4	5	7	7	7
264	7	7	7	7	4	6	7	4	4	4	6	4	4	5	3	3	4	4	7	7	7
265	7	6	7	7	7	7	7	5	5	6	7	7	6	7	1	1	1	1	4	5	4
266	6	4	6	6	6	6	6	3	3	4	7	7	7	7	1	1	1	1	4	4	4
267	7	7	7	7	7	7	7	4	4	4	7	7	7	7	1	1	1	1	3	5	5
268	7	6	7	7	7	7	7	3	3	3	6	6	6	6	1	1	1	1	3	4	4
269	6	6	6	6	6	6	6	4	4	4	7	7	7	7	1	1	1	1	4	4	4
270	7	5	7	7	7	7	7	4	4	5	7	7	4	7	1	1	1	1	3	5	4
271	7	7	7	7	4	7	7	7	7	2	7	7	6	7	1	1	1	1	4	6	6
272	4	6	6	7	7	5	6	7	7	7	6	6	6	6	1	1	1	1	5	6	6
273	7	5	7	7	5	7	7	6	7	4	7	7	7	7	1	1	1	1	5	6	6
274	7	2	7	7	6	7	7	6	7	6	6	6	6	6	3	3	3	3	6	6	6
275	7	5	7	7	5	7	7	6	7	3	7	7	7	7	1	1	1	1	6	6	6
276	7	1	7	7	4	7	7	6	7	2	7	7	1	7	1	1	1	1	4	6	6
277	6	4	5	4	4	7	5	3	2	4	5	5	4	4	1	1	1	1	4	5	5
278	7	7	7	4	4	4	4	1	1	4	5	5	4	3	4	3	4	4	6	6	6
279	6	5	4	4	5	5	3	3	3	5	7	7	7	7	7	4	3	5	7	7	6
280	5	3	5	5	3	3	4	3	3	3	3	5	3	3	3	5	3	3	2	5	4
281	7	7	6	6	5	5	6	6	6	7	6	6	5	6	5	5	5	5	5	5	5
282	6	6	5	5	5	4	7	4	4	5	5	7	4	7	4	2	5	5	5	4	4
283	5	6	5	4	4	5	4	4	5	7	1	4	2	1	4	4	4	5	3	3	3
284	5	4	5	6	4	4	5	3	2	3	6	7	4	5	1	4	2	4	6	6	5
285	6	6	6	5	4	6	6	5	5	4	5	4	3	5	5	4	4	4	3	3	3
286	6	6	6	7	6	5	5	5	5	6	2	2	2	2	2	4	6	6	1	1	1
287	7	7	7	7	6	7	7	5	5	4	5	6	4	6	6	6	4	4	4	5	4
288	7	7	7	5	5	4	4	1	4	4	4	4	2	3	6	6	1	1	4	4	3
289	5	4	4	5	3	3	4	4	3	5	4	7	6	5	6	3	3	4	4	4	4
290	7	4	6	6	7	5	7	6	7	5	5	4	3	1	3	3	3	3	3	3	2
291	6	6	6	4	3	4	5	4	6	4	5	4	4	4	5	3	2	4	5	5	6
292	7	7	7	5	7	6	6	5	6	7	7	5	5	1	5	7	4	5	5	5	4
293	7	5	6	5	5	6	5	2	4	6	5	4	4	5	1	1	1	1	2	3	4
294	6	6	6	6	7	7	7	6	7	7	7	4	1	4	1	1	1	1	7	5	4
295	7	7	6	7	4	5	6	7	7	7	6	7	3	6	1	1	1	1	4	3	3
296	6	6	5	5	4	5	3	4	4	6	3	4	6	1	1	1	1	1	4	5	2
297	6	5	6	6	5	5	5	3	3	4	4	4	2	4	5	3	3	4	4	4	4
298	7	7	7	7	7	7	7	5	5	7	7	6	3	2	1	1	1	1	6	5	1
299	7	7	7	7	7	7	7	7	7	7	6	6	6	1	1	1	1	1	2	2	2
300	6	6	6	6	6	5	5	6	6	5	5	4	3	4	3	3	3	3	5	5	4
301	7	6	7	7	5	6	6	5	7	7	4	7	7	7	6	6	7	7	2	4	4
302	7	6	6	5	4	5	6	4	4	5	6	4	4	4	1	1	1	1	3	3	3
303	6	6	6	5	3	3	4	1	1	5	6	4	3	2	2	1	1	1	3	3	5
304	3	4	3	3	2	2	2	4	3	4	4	2	1	3	3	3	3	3	3	4	5
305	7	6	6	6	4	4	5	4	4	5	5	5	4	4	2	2	2	2	5	5	5
306	7	6	7	7	7	7	7	7	7	7	6	5	5	6	6	5	5	5	5	5	5
307	7	5	5	5	6	5	5	5	5	6	6	7	6	6	6	5	5	6	3	3	3
308	5	5	6	4	4	5	4	6	6	4	1	3	1	2	1	1	1	1	2	2	3
309	6	5	6	6	6	5	6	5	4	7	6	6	7	7	2	1	2	2	4	6	6
310	7	7	7	6	6	6	6	6	6	7	7	7	7	6	7	5	6	6	7	7	7
311	7	5	6	4	4	4	5	6	4	4	5	3	3	1	1	2	1	1	5	5	5
312	6	7	5	5	4	5	5	4	4	5	4	4	3	2	1	1	1	1	3	1	6
313	5	5	4	4	5	5	4	6	5	2	5	4	5	5	4	5	6	5	5	4	6
314	7	5	6	4	5	4	5	4	6	6	4	4	4	4	5	3	3	3	4	5	4
315	5	4	5	6	6	4	5	3	2	6	3	3	3	2	3	2	1	5	2	6	4
316	7	7	7	7	5	5	6	1	2	7	6	5	4	7	1	7	5	6	1	1	1
317	7	5	5	5	6	5	5	4	4	5	5	4	5	4	1	1	1	1	1	2	1
318	7	5	5	5	6	5	5	4	4	5	5	4	5	4	1	1	1	1	1	2	1
319	4	4	5	4	6	5	3	2	2	4	3	3	4	2	3	5	6	3	3	4	5
320	6	4	5	7	7	7	7	5	4	5	5	5	4	7	1	1	1	1	7	7	7
321	7	6	6	6	5	4	4	1	1	3	4	4	4	3	3	3	3	3	3	3	3
322	7	7	7	3	2	6	6	1	1	7	5	5	6	5	6	6	4	4	3	5	3
323	7	5	6	4	1	2	5	1	1	2	1	2	1	4	5	6	3	4	4	4	4
324	7	5	7	5	4	5	5	5	4	6	6	6	3	7	3	4	2	2	5	4	4
325	5	5	6	4	4	5	6	4	4	5	5	5	4	4	3	2	2	2	3	2	2
326	6	4	5	4	4	7	6	2	4	6	5	5	4	4	1	1	1	1	4	5	5
327	7	7	7	5	5	5	5	6	6	5	7	7	7	5	4	5	5	5	7	7	7
328	7	7	7	6	6	6	6	7	7	7	6	7	6	5	5	6	5	4	7	7	7
329	7	7	7	6	6	6	5	5	5	4	7	7	7	6	6	6	6	7	7	7	7
330	7	7	7	4	4	4	4	1	1	4	2	3	2	1	2	2	2	2	7	7	7
331	7	7	7	7	6	6	6	3	3	3	6	4	3	4	1	1	1	1	7	7	7
332	7	7	7	7	6	6	6	3	3	3	6	5	4	5	2	1	2	1	7	7	7
333	7	7	7	6	7	6	4	4	3	7	7	5	5	5	1	1	1	1	6	7	7
334	6	6	6	6	4	4	4	2	2	2	7	6	5	5	1	2	2	1	7	7	7
335	7	5	6	7	7	5	6	7	4	6	7	7	4	5	4	4	3	3	3	5	3
336	7	6	6	7	7	5	7	7	5	7	7	7	5	5	4	4	2	2	3	5	3
337	7	5	5	7	5	7	7	3	6	7	7	7	4	6	5	5	4	4	3	6	3
338	7	5	6	7	5	6	7	4	6	7	7	6	3	5	4	4	3	3	3	5	3
339	7	7	7	6	7	7	7	7	6	7	7	7	7	7	1	1	1	1	4	6	5
340	7	7	7	6	7	7	7	6	6	7	6	6	6	6	2	2	2	2	4	7	5
341	7	7	7	5	7	7	7	5	5	7	7	6	7	7	1	1	1	2	4	6	5
342	7	7	7	6	6	7	7	6	6	6	7	7	7	7	3	2	2	3	4	6	5
343	7	7	7	6	7	7	7	6	6	7	7	7	7	7	1	1	1	1	4	6	5
344	5	5	5	5	5	5	5	5	5	5	7	5	6	7	3	3	3	3	4	7	7
345	7	7	7	7	7	7	7	7	7	7	7	5	6	7	1	1	1	1	4	6	6
346	6	5	5	5	5	6	5	6	5	6	5	5	5	3	1	3	3	5	2	2	3
347	7	7	6	6	7	6	7	7	7	7	4	4	4	4	1	4	4	4	6	6	6
348	6	5	5	6	6	6	6	4	6	6	1	2	1	4	1	1	1	1	5	5	4
349	6	4	6	4	4	6	6	4	5	6	6	6	5	5	1	1	1	1	5	5	4
350	5	6	5	4	5	3	5	3	3	4	4	4	3	4	5	4	6	6	5	5	4
351	5	5	5	5	4	4	5	4	3	7	3	4	1	2	1	1	1	1	5	5	4
352	6	5	5	6	6	5	7	5	6	6	5	3	4	4	2	3	2	2	5	5	5
353	7	7	6	6	5	5	5	6	4	7	4	4	4	5	3	3	3	4	3	3	3
354	7	7	7	6	6	6	6	5	5	5	7	6	6	7	7	5	5	5	5	4	4
355	7	5	6	6	4	5	6	3	5	6	7	6	7	7	4	4	5	5	3	4	5
356	5	6	6	3	7	7	2	2	6	6	3	4	5	4	7	4	4	5	5	4	4
357	7	7	6	5	7	3	4	5	6	5	4	3	5	4	3	4	4	5	4	3	5
358	6	5	6	6	4	3	6	3	4	6	4	5	6	6	6	6	4	4	5	6	6
359	6	6	6	7	7	5	7	5	5	6	6	6	6	6	6	6	4	5	5	4	6
360	6	7	6	5	4	7	5	6	6	6	7	6	7	7	7	6	6	7	7	6	6
361	6	5	7	7	4	4	5	7	7	6	4	3	1	1	4	7	7	7	4	1	4
362	6	6	6	6	5	7	7	6	6	4	5	3	3	4	1	1	1	1	6	6	5
363	6	6	6	6	6	7	6	6	7	6	6	5	4	5	5	5	6	5	4	4	3
364	7	7	3	5	7	7	7	4	4	7	7	5	7	7	7	7	7	7	3	6	7
365	7	6	6	6	5	6	7	6	6	6	4	5	4	5	4	3	3	3	5	5	5
366	7	5	6	6	7	7	7	1	2	6	4	4	4	7	4	4	5	7	7	7	7
367	7	5	6	6	2	5	6	7	6	3	7	5	4	5	4	1	4	4	4	4	4
368	7	7	6	6	3	7	6	6	7	7	5	5	7	5	5	5	5	6	5	5	5
369	5	4	5	3	4	5	4	4	3	4	6	6	4	7	2	2	2	4	3	7	6
370	7	6	6	6	6	4	3	3	3	4	4	5	5	6	5	5	5	6	5	5	6
371	5	6	6	6	7	7	7	6	7	7	6	6	3	2	3	2	1	2	3	2	2
372	5	5	5	4	4	4	5	5	5	5	5	6	3	1	1	1	2	3	1	1	3
373	6	6	6	5	4	4	4	4	5	5	6	5	5	3	3	4	4	4	5	4	5
374	7	7	6	4	4	5	6	4	4	4	5	4	5	1	1	1	1	1	1	4	4
375	6	6	6	5	5	5	6	6	6	5	7	6	7	5	4	4	4	4	1	5	3
376	7	7	7	7	7	7	6	7	7	7	7	7	4	1	1	1	1	1	2	6	6
377	6	5	5	5	5	6	5	6	5	6	5	5	5	3	1	3	3	4	2	2	3
378	6	6	5	5	6	5	6	6	6	6	5	5	5	5	2	5	5	6	6	6	6
379	6	5	5	6	6	6	6	4	6	6	6	6	6	5	6	5	6	6	5	5	5
380	6	4	6	4	4	6	6	4	5	6	6	6	5	4	1	1	1	1	5	5	4
381	5	6	5	4	5	3	5	3	3	4	4	4	3	4	5	4	6	6	5	5	4
382	5	5	5	5	4	4	5	4	3	7	3	4	1	2	1	1	1	1	5	5	4
383	6	5	5	6	6	5	7	5	6	7	6	2	4	4	2	3	3	2	6	6	6
384	7	7	6	6	5	5	5	6	5	7	5	5	5	6	4	4	4	5	3	3	3
385	7	7	7	6	6	6	6	5	5	5	7	5	6	7	7	6	6	6	6	4	4
386	7	5	6	6	4	5	6	3	4	5	7	6	7	7	4	4	5	5	2	4	5
387	5	6	6	3	7	7	2	2	6	6	3	4	5	4	7	4	4	5	5	4	4
388	6	5	7	4	3	2	4	1	2	7	7	7	7	7	1	1	2	1	7	7	7
389	6	5	6	6	4	3	6	3	6	6	4	5	6	6	6	6	4	4	4	6	6
390	7	7	6	5	7	3	4	5	6	5	4	4	5	5	4	5	5	6	4	3	6
391	6	6	6	7	7	5	7	5	5	6	6	6	6	6	6	6	4	5	5	4	6
392	6	7	7	5	4	7	5	6	6	6	7	6	7	7	7	6	6	7	7	6	6
393	5	6	7	7	4	4	5	7	7	6	4	3	1	1	4	7	7	7	5	1	4
394	6	6	6	6	5	7	7	6	6	4	5	4	4	5	1	1	1	1	6	6	5
395	6	6	6	6	6	7	6	6	7	6	6	5	4	5	5	5	6	5	4	4	3
396	7	7	3	6	7	7	7	3	3	6	7	7	7	7	7	7	7	7	2	7	7
397	7	5	6	6	5	6	7	6	6	6	4	6	4	5	4	3	3	3	5	5	5
398	7	5	6	6	7	7	7	1	2	6	4	4	4	7	4	4	5	7	6	7	7
399	6	6	6	6	4	6	5	3	6	6	4	4	3	5	1	1	1	2	5	4	5
400	6	5	5	5	4	5	5	2	6	6	5	4	5	3	2	2	2	3	4	4	4
401	1	3	3	5	3	4	4	5	6	3	2	4	4	2	3	5	3	4	2	5	2
402	6	3	6	6	7	6	6	7	5	6	6	7	7	7	4	1	1	1	7	7	6
403	6	6	5	4	4	3	4	4	4	6	6	6	7	7	3	3	3	3	5	5	4
404	7	7	7	7	7	6	6	5	6	7	5	6	5	5	5	5	5	7	5	5	5
405	4	4	5	5	7	7	6	5	6	3	4	5	5	6	7	5	7	5	1	4	4
406	6	5	6	5	3	5	5	3	4	5	6	6	4	5	6	3	3	6	3	3	3
407	7	7	7	5	6	7	7	6	6	7	7	7	7	7	1	3	1	1	4	4	1
408	7	6	6	5	5	5	6	5	6	5	4	2	2	2	1	3	2	3	3	2	3
409	6	6	5	5	2	2	4	4	1	5	4	5	4	4	4	2	1	2	4	5	5
410	2	5	5	2	2	6	2	7	3	7	6	6	6	6	1	1	1	6	1	7	3
411	7	5	5	6	5	7	7	4	4	7	3	4	3	1	3	2	2	2	2	3	2
412	7	4	6	2	5	6	7	6	3	7	7	6	5	4	3	1	3	3	4	4	4
413	7	7	6	6	2	7	6	7	7	7	5	5	6	5	5	5	5	5	4	4	4
414	6	4	6	3	4	5	6	4	3	4	6	6	4	6	3	3	3	4	3	6	5
415	7	5	6	6	6	4	2	2	2	4	3	5	5	7	5	5	5	6	5	5	6
416	5	6	6	6	7	7	7	6	7	7	6	6	3	2	3	2	1	2	3	2	2
417	5	5	5	4	4	4	4	5	6	5	5	4	6	1	1	1	2	2	1	1	3
418	6	6	6	5	4	4	4	4	5	5	6	5	5	3	3	4	4	4	5	4	5
419	7	7	6	4	4	5	6	4	4	4	5	4	5	1	1	1	1	1	1	7	7
420	6	6	6	5	5	5	6	6	6	5	7	6	7	5	6	5	6	6	1	7	4
421	6	5	5	5	5	6	5	6	5	6	6	6	6	5	1	2	2	5	2	2	3
422	6	6	6	6	4	6	5	3	6	6	4	4	3	5	1	1	1	2	5	4	5
423	6	5	5	5	4	5	5	2	6	6	5	4	5	3	2	2	2	3	4	4	4
424	1	3	2	6	3	4	4	5	3	6	2	4	4	2	5	5	3	4	2	5	2
425	6	3	6	6	7	6	6	7	5	6	6	7	7	7	4	1	1	1	7	7	6
426	6	6	5	4	4	3	4	4	4	6	6	6	7	7	3	3	3	3	5	5	4
427	7	7	7	7	7	6	6	6	6	7	5	6	5	5	5	5	5	6	5	5	5
428	4	4	5	5	7	7	6	5	6	3	4	5	5	6	7	6	7	6	7	4	4
429	7	7	7	7	7	7	7	7	7	7	7	7	4	1	1	1	1	1	2	6	6
430	6	5	6	5	2	4	5	3	4	5	6	6	3	4	5	3	3	5	3	4	3
431	7	7	7	5	6	7	7	6	6	7	7	7	7	7	1	1	4	1	4	4	1
432	7	6	6	5	5	5	6	5	6	5	4	3	3	3	1	3	2	3	3	2	3
433	6	6	5	5	2	2	4	4	1	5	4	5	4	4	4	1	1	1	4	5	5
434	2	5	5	1	1	5	1	7	4	7	7	7	7	7	1	1	2	7	1	5	2
435	7	5	5	6	5	6	6	4	4	6	2	4	2	1	3	2	2	2	3	3	2
436	7	4	6	2	5	6	7	6	3	7	7	5	4	4	3	1	4	4	4	4	4
437	7	7	6	6	3	7	6	7	7	7	5	5	5	6	5	5	5	5	5	5	5
438	5	4	5	3	4	5	4	4	3	4	6	6	4	6	3	3	3	4	3	6	5
439	7	6	6	6	6	4	3	3	3	4	4	5	5	6	5	5	5	6	5	5	6
440	5	6	6	6	7	7	7	6	7	7	6	6	3	2	3	2	1	2	3	2	2
441	5	5	5	4	4	4	5	5	5	5	5	3	6	1	1	1	2	3	1	1	3
442	6	6	6	5	4	4	4	4	5	5	6	5	5	3	3	4	4	4	5	4	5
443	7	7	6	4	4	5	6	4	4	4	5	4	5	1	1	1	1	1	1	4	4
444	6	6	6	5	5	5	6	6	6	5	7	6	7	5	4	4	4	4	1	5	3
